# Supplementary material for: Characterization of Riemerella anatipestifer Strains Isolated from Various Poultry Species in Poland
Source: Antibiotics (Basel). 2023 Nov 22;12(12):1648. doi: 10.3390/antibiotics12121648 (PMC10740677; doi:10.3390/antibiotics12121648)
Supplement: Supplementary file 1 [file antibiotics-12-01648-s001.zip]

Archive with 4 entries (4 files):
- Table S1. MALDI-TOF MS log(score) values for R. anatipestifer.pdf
- Table S2. Summary of individual MIC values for Riemerella anatipestifer isolates.xls
- Table S3. List of strains whose rpoB gene sequences were used for comparative analysis and clustering.pdf
- Table S4. Primers used in this study for PCR detection of the resistance genes..pdf
