# Supplementary material for: Characterization of Riemerella anatipestifer Strains Isolated from Various Poultry Species in Poland
Source: Antibiotics (Basel). 2023 Nov 22;12(12):1648. doi: 10.3390/antibiotics12121648 (PMC10740677; doi:10.3390/antibiotics12121648)
Supplement: Supplementary file 1 [file antibiotics-12-01648-s001.zip › Table S2. Summary of individual MIC values for Riemerella anatipestifer isolates.xls]

## Sheet: Arkusz1
Table S2. Summary of individual MIC (µg/ml) values ​​for R. anatipestifer strains and detected resistance genes
Strain ID						Antibiotics1
	AMX	TE	CN	AMK	CS	CL	ENR	CIP	ERY	CXM	CFP	PIP	TR/S
1/23	0.5	4	≥128	≥128	≥128	4	0.25	0.25	0.25	0.063	≤0.031	0.063	9.5/0.5
2/23	0.5	1	≥128	≥128	≥128	0.5	4	2	0.5	0.125	0.125	0.125	76/4
3/23	0.25	0.25	2	8	≥128	8	≤0.125	≤0.125	32	≤0.031	≤0.031	0.125	19/1
4/23	0.5	2	≥128	≥128	≥128	2	≤0.125	0.25	0.5	≤0.031	0.125	≤0.031	4.75/0.25
5/23	16	4	≥128	≥128	≥128	0.5	8	4	≤0.125	0.125	0.5	0.063	76/4
6/23	0.5	1	≥128	≥128	≥128	2	16	8	0.25	0.63	≤0.031	0.125	4.75/0.25
7/23	0.5	0.5	1	2	≥128	2	8	4	≤0.125	≤0.031	0.125	2	2.38/0.125
8/23	32	2	32	32	32	2	≤0.125	≤0.125	32	≤0.031	0.125	0.125	4.75/0.25
9/23	0.25	0.25	≥128	≥128	≥128	2	0.5	1	0.5	0.063	≤0.031	0.125	2.38/0.125
10/23	0.25	1	≥128	≥128	64	2	0.5	0.5	0.5	0.125	0.25	0.5	9.5/0.5
11/23	0.25	2	64	≥128	≥128	8	≤0.125	≤0.125	64	≤0.031	0.063	0.125	19/1
12/23	0.25	1	≥128	≥128	≥128	2	≤0.125	≤0.125	0.25	≤0.031	0.063	0.5	2.38/0.125
13/23	0.25	2	64	64	≥128	1	≤0.125	≤0.125	0.25	≤0.031	≤0.031	0.25	4.75/0.25
14/23	0.25	0.25	≥128	≥128	≥128	4	0.25	0.5	1	0.25	0.125	0.25	<1.19/0.063
15/23	0.5	2	≥128	≥128	≥128	2	4	8	0.5	0.063	0.125	1	2.38/0.125
16/23	0.5	1	≥128	≥128	≥128	2	16	16	0.25	0.063	≤0.031	0.5	<1.19/0.063
17/23	2	2	≥128	≥128	≥128	2	4	8	0.25	≤0.031	0.125	0.125	4.75/0.25
20/23	0.5	0.5	≥128	≥128	64	0.5	0.25	0.5	0.25	0.125	≤0.031	0.125	2.38/0.125
22/23	0.25	0.25	≥128	≥128	≥128	2	0.25	0.5	0.25	0.125	≤0.031	0.063	<1.19/0.063
23/23	0.25	8	64	≥128	≥128	4	0.5	1	0.25	0.063	0.063	0.125	2.38/0.125
25/23	0.5	2	≥128	≥128	≥128	2	2	4	0.5	≤0.031	0.063	0.125	4.75/0.25
26/23	0.25	0.25	32	64	64	2	≤0.125	≤0.125	0.5	≤0.031	≤0.031	0.5	<1.19/0.063
27/23	0.25	0.25	≥128	≥128	≥128	1	64	32	32	0.063	≤0.031	0.5	76/4
28/23	0.5	1	≥128	≥128	≥128	2	32	8	0.5	0.125	0.063	0.063	1.19/0.063
29/23	0.25	2	≥128	≥128	≥128	2	4	4	64	≤0.031	≤0.031	0.25	2.38/0.125
31/23	2	8	≥128	≥128	≥128	8	64	32	64	0.5	≤0.031	1	76/4
33/23	0.25	0.25	16	64	≥128	2	≤0.125	≤0.125	0.5	0.125	0.125	0.5	<1.19/0.063
34/23	0.25	0.25	64	≥128	≥128	2	≤0.125	≤0.125	0.5	0.125	≤0.031	0.5	<1.19/0.063
35/23	0.25	2	≥128	≥128	≥128	2	8	8	0.5	0.063	≤0.031	0.125	2.38/0.125
37/23	0.25	0.25	32	64	≥128	2	≤0.125	≤0.125	0.5	0.063	0.063	0.125	<1.19/0.063
39/23	0.25	4	≥128	≥128	≥128	4	2	2	1	0.125	0.125	0.25	2.38/0.125
40/23	0.5	1	≥128	≥128	≥128	1	0.25	0.5	0.25	≤0.031	0.063	0.125	19/1
41/23	0.25	0.5	≥128	≥128	32	4	0.5	0.5	0.5	0.125	0.125	1	1.19/0.063
42/23	0.25	0.5	≥128	≥128	≥128	2	16	8	1	0.125	0.125	0.125	19/1
43/23	32	0.5	≥128	≥128	≥128	1	4	4	0.25	0.125	0.063	0.063	19/1
44/23	0.5	1	≥128	≥128	128	2	16	8	0.5	0.125	0.125	0.25	19/1
45/23	0.5	2	64	≥128	≥128	2	0.25	0.25	0.25	0.125	0.063	0.25	9.5/0.5
46/23	0.5	1	32	≥128	≥128	2	0.5	4	2	0.125	0.063	≤0.031	9.5/0.5
47/23	0.25	2	64	≥128	≥128	2	0.5	0.25	0.5	0.125	0.063	0.125	9.5/0.5
48/23	0.5	0.5	64	≥128	≥128	0.5	4	1	≤0.125	0.125	≤0.031	0.5	4.75/0.25
49/23	0.25	2	≥128	≥128	≥128	2	0.5	0.25	0.5	0.125	0.125	0.125	9.5/0.5
50/23	0.25	1	≥128	≥128	≥128	2	0.5	0.25	0.25	0.125	0.125	0.25	4.75/0.25
51/23	0.5	0.5	≥128	≥128	≥128	0.5	4	2	1	0.125	≤0.031	0.063	<1.19/0.063
52/23	0.5	0.25	≥128	≥128	≥128	0.5	16	8	2	≤0.031	0.063	2	19/1
53/23	2	2	4	8	16	8	0.5	0.5	32	≤0.031	0.063	0.5	<1.19/0.063
54/23	2	2	2	4	4	4	0.25	1	8	≤0.031	0.125	0.063	<1.19/0.063
55/23	4	1	4	8	8	8	0.5	1	16	≤0.031	0.063	0.5	<1.19/0.063
56/23	2	1	2	4	8	2	0.5	1	8	≤0.031	0.125	0.5	<1.19/0.063
58/23	4	8	64	32	≥128	64	1	2	64	≤0.031	≤0.031	0.5	<1.19/0.063
59/23	2	2	4	8	8	8	0.25	1	4	≤0.031	0.125	0.5	<1.19/0.063
61/23	0.5	4	8	8	16	8	1	≤0.125	4	≤0.031	0.125	0.063	<1.19/0.063
62/23	1	8	32	32	32	16	≤0.125	≤0.125	8	≤0.031	0.125	0.125	<1.19/0.063
63/23	0.5	4	16	16	16	16	0.25	0.5	8	≤0.031	0.063	0.125	<1.19/0.063
64/23	0.25	4	1	1	2	4	0.5	1	2	≤0.031	≤0.031	0.125	<1.19/0.063
65/23	0.25	8	32	16	16	1	0.25	1	≤0.125	≤0.031	0.063	0.125	<1.19/0.063
69/23	1	4	16	16	32	16	0.5	1	4	≤0.031	0.125	0.25	<1.19/0.063
70/23	1	4	16	16	32	16	0.5	1	32	≤0.031	≤0.031	0.125	<1.19/0.063
				1 AMX-amoxicillin; TE- tetracycline; CN- gentamicin; AMK- amikacin; CS-colistin; CL- chloramphenicol; ENR- enrofloxacin;
				CIP- ciprofloxacin; ERY- erythromycin; CXM- cefuroxime; CFP- cefoperazone; PIP- piperacillin; TR/S-trimethoprim/sulfamethoxazole
